# Supplementary material for: Daily Injection of the β2 Adrenergic Agonist Clenbuterol Improved Muscle Glucose Metabolism, Glucose-Stimulated Insulin Secretion, and Hyperlipidemia in Juvenile Lambs Following Heat-Stress-Induced Intrauterine Growth Restriction
Source: Metabolites. 2024 Mar 7;14(3):156. doi: 10.3390/metabo14030156 (PMC10972243; doi:10.3390/metabo14030156)
Supplement: Supplementary file 1 [file metabolites-14-00156-s001.zip]

Archive with 1 entries (1 files):
- metabolites-2895748-supplementary.pdf
